# Supplementary material for: Identification of secondary microglial formation centers in the human fetal brain
Source: J Exp Med. 2026 May 18;223(6):e20251801. doi: 10.1084/jem.20251801 (PMC13182777; doi:10.1084/jem.20251801)
Supplement: Table S1 — shows baseline characteristics of fetal brain samples. [file jem_20251801_tables1.xls]

## Sheet: Sheet1
Table S1. Baseline characteristics of fetal brain samples
Colletion year	Clinical diagnosis	SMFC	Genetic testing methods	Gross anatomy/pathology	Histo-pathological report	Sex	Age (pcw)/CS	gw (weeks+days)	Saliva Sample (yes/no)	Maternal age (years)	Height (cm)	Weight (Kg)	BMI	Alcohol consumption (units/week)	Tobacco Consumption (number/day)	Pregnancy 1 year	Pregnancy 1 outcome	Pregnancy 2 Year	Pregnancy 2 outcome	Pregnancy 3 year	Pregnancy 3 outcome	Drugs taken during procedure
2006-2008	Healthy	No	NA	Intact and no hemmorrage	No lysis, no internal hemmorage, no apoptosis	NA	3	5 gw	no	NA	NA	NA	NA	NA	NA	NA	NA	NA	NA	NA	NA	NA
2006-2008	Healthy	No	NA	Intact and no hemorrhage	No lysis, no internal hemorrhage, no apoptosis, and no microvasculature abnormality	NA	5	7 gw	no	NA	NA	NA	NA	NA	NA	NA	NA	NA	NA	NA	NA	NA
2006-2008	Healthy	No	NA	Intact and no hemorrhage	No lysis, no internal hemorrhage, no apoptosis, and no microvasculature abnormality	NA	5.5	7.5 gw	no	NA	NA	NA	NA	NA	NA	NA	NA	NA	NA	NA	NA	NA
2006-2008	Healthy	No	NA	Intact and no hemorrhage	No lysis, no internal hemmorage, no apoptosis, and no microvasculature abnormality	NA	6	8 gw	no	NA	NA	NA	NA	NA	NA	NA	NA	NA	NA	NA	NA	NA
2006-2008	Healthy	No	NA	Intact and no hemorrhage	No lysis, no internal hemmorage, no apoptosis, and no microvasculature abnormality	NA	7	9 gw	no	NA	NA	NA	NA	NA	NA	NA	NA	NA	NA	NA	NA	NA
2023	Healthy	No	NA	Intact and no hemorrhage	No lysis, no internal hemmorage, no apoptosis, and no microvasculature abnormality	NA	8	10gw+6D	no	28	NA	NA	NA	NA	none	NA	NA	NA	NA	NA	NA	NA
2024	Healthy	No	NA	Intact and no hemorrhage	No lysis, no internal hemmorage, no apoptosis, and no microvasculature abnormality	NA	9	11gw+2D	no	26	NA	NA	NA	NA	none	NA	NA	NA	none	none	NA	NA
2023	Healthy	No	NA	Intact and no hemorrhage	No lysis, no internal hemmorage, no apoptosis, and no microvasculature abnormality	NA	10	12gw+1	no	33	158	71	28.4	none	none	none	none	none	none	none	none	none
2023	Healthy	No	NA	Intact and no hemorrhage	Miminal lysis, no internal hemorrhage, no apoptosis, and no microvasculature abnormality	NA	10	12gw+4	no	21	170	60	20.8	none	none	none	none	none	none	none	none	none
2023	Healthy	Yes	NA	Intact and no hemorrhage	No lysis, no internal hemmorage, no apoptosis, and no microvasculature abnormality	NA	10+4	12gw+4D	no	19	NA	NA	NA	none	none	none	none	none	none	none	none	none
2024	Healthy	No	NA	Intact and no hemorrhage	No lysis, no internal hemmorage, no apoptosis, and no microvasculature abnormality	NA	11	13gw	no	29	NA	NA	NA	none	none	none	none	none	none	none	none	none
2023	Healthy	Yes	NA	Intact and no hemorrhage	No lysis, no internal hemorrhage, no apoptosis, and no microvasculature abnormality	NA	11	13 gw	no	33	156	47	19.3	none	none	none	Miscarriage	none	none	none	none	none
2023	Hepatitis b	Yes	NA	Intact and no hemorrhage	No lysis, no internal hemorrage, no apoptosis, and no microvasculature abnormality	NA	11	13gw+4D	no	25	167	67	24	none	none	none	none	none	none	none	none	none
2023	Fetal neck cysts	Yes	NA	Intact and no hemorrhage	No lysis, no internal hemorrhage, no apoptosis, and no microvasculature abnormality	NA	11	13 gw+2D	no	32	160	75	29.3	none	none	none	none	none	none	none	none	none
2006-2008	Normal	Yes	NA	Intact and no hemorrhage	No lysis, no internal hemorrhage, no apoptosis, and no microvasculature abnormality	NA	13	15 gw	no	NA	NA	NA	NA	NA	NA	NA	NA	NA	NA	NA	NA	NA
2023	Normal	Yes	NA	Intact and no hemorrhage	No lysis, no internal hemorrhage, no apoptosis, and no microvasculature abnormality	NA	12	14 gw+5D	no	18	165	60	22	none	none	none	none	none	none	none	none	none
2023	Normal	Yes	Affymetrix CytoScan 750K array (High density)	Intact and no hemorrhage	No lysis, no internal hemmorage, no apoptosis, and no microvasculature abnormality	NA	14	16 gw	no	35	162	64	24.4	none	none	none	none	none	none	none	none	none
2023	Normal	Yes	NA	Intact and no hemorrhage	No lysis, no internal hemorrhage, no apoptosis, and no microvasculature abnormality	NA	13	15 gw	no	30	164	58	21.6	none	none	none	none	none	none	none	none	none
2023	Materal liver function	Yes	NA	Intact and no hemorrhage	No lysis, no internal hemorrhage, no apoptosis, and no microvasculature abnormality	NA	11	13 gw+4D	no	31	160	66	25.8	none	none	none	none	none	none	none	none	none
2006-2008	Healthy	Yes	NA	Intact and no hemorrhage	No lysis, no internal hemorrhage, no apoptosis, and no microvasculature abnormality	NA	19	22 gw	no	NA	NA	NA	NA	NA	NA	NA	NA	NA	NA	NA	NA	NA
2023	Down syndrome	Yes	Affymetrix CytoScan 750K array (High density); karyotype analysis	Intact and no hemorrhage	No lysis, no internal hemorrhage, no apoptosis, and no microvasculature abnormality	NA	14	16 gw	no	28	163	58	21.8	none	none	none	none	none	none	none	none	none
2024	Down syndrome	Yes	Affymetrix CytoScan 750K array (High density); karyotype analysis	Intact and no hemorrhage	No lysis, no internal hemorrhage, no apoptosis, and no microvasculature abnormality	NA	13	15 gw+6D	no	42	160	55	21.5	none	none	none	none	none	Miscarriage	none	none	none
2024	Down syndrome	Yes	Affymetrix CytoScan 750K array (High density); karyotype analysis	Intact and no hemorrhage	No lysis, no internal hemorrhage, no apoptosis, and no microvasculature abnormality	NA	12	14 gw	no	34	163	60	22.6	none	none	none	none	none	none	none	none	none
2023	Down syndrome	NA	Affymetrix CytoScan 750K array (High density); karyotype analysis	Intact and no hemorrhage	Heavy lysis	NA	19	21 gw	no	28	168	75	26.6	none	none	none	none	none	none	none	none	none
2025	Down syndrome	Yes	Affymetrix CytoScan 750K array (High density); karyotype analysis	Intact and no hemorrhage	No lysis, no internal hemorrhage, no apoptosis, and no microvasculature abnormality	NA	12	14gw+6D	no	32	161	57	22	none	none	none	none	none	none	none	none	none
2025	Down syndrome	Yes	Affymetrix CytoScan 750K array (High density); karyotype analysis	Intact and no hemorrhage	No lysis, no internal hemorrhage, no apoptosis, and no microvasculature abnormality	NA	13	15gw+1D	no	39	172	57.5	19.4	none	none	none	none	none	none	none	none	none
2024	Edwards' syndrome	Yes	Affymetrix CytoScan 750K array (High density); karyotype analysis	Intact and no hemorrhage	No lysis, no internal hemorrhage, no apoptosis, and no microvasculature abnormality	NA	13	15 gw	no	34	163	60	22.6	none	none	none	none	none	none	none	none	none
2025	Edwards' syndrome	Yes	Affymetrix CytoScan 750K array (High density); karyotype analysis	Intact and no hemorrhage	No lysis, no internal hemorrhage, no apoptosis, and no microvasculature abnormality	NA	13	15 gw+1D	no	37	160	55	21.5	none	none	none	none	none	none	none	none	none
2024	Turner syndrome	Yes	Affymetrix CytoScan 750K array (High density); karyotype analysis	Intact and no hemorrhage	No lysis, no internal hemorrhage, no apoptosis, and no microvasculature abnormality	NA	13	15 gw	no	38	155	54	25.1	none	none	none	none	none	none	none	Miscarriage	none
2024	Turner syndrome	Yes	Affymetrix CytoScan 750K array (High density)	Intact and no hemorrhage	No lysis, no internal hemorrhage, no apoptosis, and no microvasculature abnormality	NA	13	15 gw	no	33	166	50	18.1	none	none	none	none	none	none	none	none	none
Histological/pathological criteria: Lysis, defined by fragmentation of microglia/ astrocyte/radial glia/neuronal projections and pale-stained nucleus under high-resolution microscopy; apoptosis, determined by caspase-3 antibody staining or nucleus morphology with condensed chromatin, fragmented nuclear debris; microvasculature status, determined by CD34 antibody immunostained microvasculature str…
