# Supplementary material for: Identification of secondary microglial formation centers in the human fetal brain
Source: J Exp Med. 2026 May 18;223(6):e20251801. doi: 10.1084/jem.20251801 (PMC13182777; doi:10.1084/jem.20251801)
Supplement: Table S2 — shows characteristics of the SMFC in healthy and diseased fetal brain samples. [file jem_20251801_tables2.xls]

## Sheet: Sheet1
Table S2. Characteristics of the SMFC in healthy and diseased fetal brain samples
Column3	Column4	Column5	Column6	Column7	Column8	Column9	Column10	Column11
Fetal condition	gw (week+days)	The largest size of SMFC (mm2;CI95%)	Ki67+ /total microglia in SMFC	Ki67+ /total microglia in outside SMFC	IL34+ cells inSMFC (cell count/area[mm2])	IL34+ cells in outside SMFC (cell count/area[mm2])	CSF-1R levels in SMFC microglia	CSF-1R levels in scattered microglia
Healthy	13+4	0.562 (0.133-0.439)	535/3727	21/395	290/0.168	48/0.320	51.96±13.30	27.94±7.60
Healthy	13+2	1.667 (0.242-1.738)	430/1725	29/469	325/0.177	101/0.672	47.98±15.92	26.60±9.74
Healthy	15	1.511 (-0.108-0.080)	853/2904	26/580	335/0.176	64/0.512	68.63±17.25	24.99±8.77
Healthy	14+5	0.962 (0.041-0.713)	188/446	19/259	182/0.148	31/0.968	91.15±22.21	53.40±8.93
Healthy	13	0.347 (-0.661-1.207)	316/879	13/175	NA	NA	NA	NA
Healthy	16	2.129 (-0.559-1.668)	191/947	20/260	111/0.241	68/2.170	85.79±13.01	33.68±8.23
Healthy	15	1.365 (0.134-1.187)	177/474	8/162	409/0.255	228/1.43	55.65±16.92	23.11±11.20
Healthy	12+4	1.896 (0.3688-2.070)	620/1866	17/308	394/1.720	52/1.929	NA	NA
Healthy	13	1.971 (1.315-2.096)	922/3220	22/244	2486/2.396	46/3.435	NA	NA
Healthy	13+4	0.897 (0.546-1.522）	393/1142	3/90	405/0.226	124/0.96	59.02±9.54	38.37±5.54
Down	16	4.168 (0.917-3.740)	1141/4016	23/335	1372/2.183	74/3.461	66.13±4.77	31.81±11.42
Down	21	0.56 (0.014-0.439)	241/814	73/1101	1310/1.025	149/3.41	53.76±5.41	32.65±5.51
Down	14+6	3.807 (1.319-3.954)	2985/8076	38/725	2744/1.342	98/1.415	42.95±5.25	26.79±2.41
Down	15+1	3.600 (-0.201-3.954)	1303/2885	12/329	2521/2.561	50/1.021	56.74±9.64	20.46±7.76
Down	14	4.767 (2.730-4.382)	2117/4161	27/609	8340/4.358	223/6.274	41.33±10.56	20.51±5.67
Edwards'	15	3.437 (0.142-2.834)	3777/8150	37/708	6609/2.662	528/5.890	63.31±15.61	33.32±13.50
Edwards'	15+1	2.54 (0.788-2.176）	656/1591	47/919	1012/1.24	234/13.450	66.76±6.72	39.20±4.86
Turner	15	1.208 (0.555-1.148)	648/1539	52/914	2674/0.967	185/2.695	54.92±9.64	30.46±5.72
Turner	15	1.683(0.329-1.603)	603/1236	57/1095	2950/1.939	231/5.710	55.76±4.77	32.36±7.64
Scanning, 60x (oil) objective of a confocal microscope (with Z-stack and stitching); Counting, Fiji ImageJ cell counter; Outside SMFC regions, LEG, CP, SVZ, and ventricle. NA. not assessed.
